# Supplementary material for: PmD479 is an Unutilized Gene for Powdery Mildew Resistance in Common Wheat
Source: Plant Biotechnol J. 2026 Jun 24:10.1111/pbi.70704. Online ahead of print. doi: 10.1111/pbi.70704 (PMC13398706; doi:10.1111/pbi.70704)
Supplement: Supplementary file 1 — Data S1. Tables S1–S11. Figures S1–S5. [file PBI-9999-0-s001.zip]

Archive with 9 entries (9 files):
- pbi70704-sup-0009-TableS11.xlsx
- pbi70704-sup-0001-Supinfo.docx
- pbi70704-sup-0002-TableS1-S11-FigureS1-S5.docx
- pbi70704-sup-0003-TableS4.xlsx
- pbi70704-sup-0004-TableS6.xlsx
- pbi70704-sup-0005-TableS7.xlsx
- pbi70704-sup-0006-TableS8.xlsx
- pbi70704-sup-0007-TableS9.xlsx
- pbi70704-sup-0008-TableS10.xlsx
