# Supplementary material for: PmD479 is an Unutilized Gene for Powdery Mildew Resistance in Common Wheat
Source: Plant Biotechnol J. 2026 Jun 24:10.1111/pbi.70704. Online ahead of print. doi: 10.1111/pbi.70704 (PMC13398706; doi:10.1111/pbi.70704)
Supplement: Supplementary file 1 — Data S1. Tables S1–S11. Figures S1–S5. [file PBI-9999-0-s001.zip › pbi70704-sup-0009-TableS11.xlsx]

## Sheet: Sheet1
Table S11. The Pm genes on 2BL chromosome
Gene allele	Location	Physical position (RefSeq v2.1, IWGSC 2018)	Dominant /Recessive	Source	Variety	References
Pm6	2BL	701.8-718.1Mb	Dominant	Triticum timopheevii	IGV1-465	Qiu et al., 2025
Pm52	2BL	701.8-718.1Mb	Dominant	Triticum timopheevii	LX99	Qiu et al., 2025
Pm33	2BL	782.30-794.37Mb	Dominant	Triticum carthlicum	PS5	Zhang et al., 2023
Pm63	2BL	718.7-731.8Mb	Dominant	Triticum aestivum	PI 628024	Zhang et al., 2023
PmCG15- 009	2BL	705.14-723.48Mb	Dominant	Triticum aestivum	ShiCG15–009	Zhang et al., 2023
PmKN0816	2BL	708.9-718.7Mb	Dominant	Triticum aestivum	KN0816	Mu et al., 2022
PmLS5082	2BL	718.7-719.3Mb	Dominant	Triticum aestivum	LS5082	Mu et al., 2022
pmQ	2BL	719.2-723.4Mb	Recessive	Triticum aestivum	Qingxinmai	Mu et al., 2022
pmYN99102	2BL	707.6-716.7Mb	Recessive	Triticum aestivum	YN99102	Mu et al., 2022
PmYD588	2BL	654.9-663.8Mb	Dominant	Triticum aestivum	YD588	Ma et al., 2021
Pm64	2BL	703.85-718.80Mb	Dominant	Triticum turgidum	WE35	Zhang et al., 2023
MlAB10	2BL	0.89(2BL-6)-1.00	Dominant	Triticum turgidum	NC97BGTAB10	Maxwell et al., 2010
MlZec1	2BL	0.89(2BL-6)-1.00	Dominant	Triticum turgidum	Zecoi-1	Mohler et al., 2005
Pm51	2BL	718.30-747.73Mb	Dominant	Thinopyrum ponticum	CH7086	Zhang et al., 2023
