# Supplementary material for: PmD479 is an Unutilized Gene for Powdery Mildew Resistance in Common Wheat
Source: Plant Biotechnol J. 2026 Jun 24:10.1111/pbi.70704. Online ahead of print. doi: 10.1111/pbi.70704 (PMC13398706; doi:10.1111/pbi.70704)
Supplement: Supplementary file 1 — Data S1. Tables S1–S11. Figures S1–S5. [file PBI-9999-0-s001.zip › pbi70704-sup-0003-TableS4.xlsx]

## Sheet: Sheet1
Table S4. The markers used in this study
No.	Markersa	Crop Reference	Reference Locusb	Typesc	Forward Primers (5' → 3')	Reverse Primers (5' → 3')	Enzymesd	Bands in bpe	Function
1	Xsdau112	Wheat	RAC875_c37540_583	InDel	ACACCAAATAATCCGCATCTATA	ACTGTGGAGAAGGCAGGCA	-	179 (126)	Primary mapping
2	Xsdau106	Wheat	IACX11305	dCAPs	TCATGAAGCGAGGGACAGCG	ACAATGGAGCGCTCCTTTG	HaeII	199（178）	Primary mapping
3	Xsdau111	Wheat	BobWhite_c21827_104	InDel	CCAGACTTTTTGGATGGGTG	CTGCTCATGAGTTTTGTCTTC	-	158 (182)	Primary mapping
4	Xsdau132	Wheat	RAC875_c3259_673	InDel	AATTTTTCGCTGTTTCTCAGCG	CAAGTAAACAGTAAAAAGGAACAC	-	89（97）	Primary mapping
5	Xsdau134	Wheat	Ra_c21099_1781	CAPs	GTTTGAGAACATGTAGATTGTAG	GCGTTACGTTTCGTGTCGG	ScrFI	1243 (1463)	Primary mapping
6	Xsdau135	Wheat	BS00012463_51	InDel	TGATTCCATGGGACAGGTTT	TGCTTGACTTTCTTCAGTTCG	-	697 (624 )	Primary mapping
7	Xsdau141	Wheat	tplb0035c15_1515	InDel	GCCTATGAGCCTATGACTCT	ATGTGAAGAATGATTGCAGCG	-	201 (181)	Primary mapping
8	Xsdau114	Rice	LOC_Os04g58780	dCAPs	CAGAATAGGTTGCCATCTTATTA	CTATATGAGCTACAAGCCGAT	HaeII	533 (865)	Primary mapping
9	Xsdau144	Barley	MLOC_54099	dCAPs	CACACTGTAAAAACACATGCACAT	CTCTCAGACAGAAATGCTGC	TaqI	156 (332 )	Primary mapping
10	Xsdau146	Barley	623932655	InDel	TCATTTTGGTGCGGACAACC	GCCAGATGTGGCAATAACAG	-	180 (184)	Primary mapping
11	Xsdau148B	Barley	MLOC_60701	InDel	GTGCATAGACATTGATCCTTCC	CAGAGAAGCTTCAGGTGCAG	-	657 (984)	Primary mapping
12	Xsdau149	Aegilops tauschii	AT2D2299	CAPs	GTCTTGGTAAGGAAGTAATCTG	TGCCTTCATATTGGTGATGCA	HinfI	599 (305)	Primary mapping
13	Xsdau160	Aegilops tauschii	AT2D2296	InDel	CCAACTGCAAGACAACCCTT	ACGATGTCTCCGACGAGGAA	-	~1600 (1461)	Primary mapping
14	Xsdau162	Aegilops tauschii	AT2D2299	CAPs	CGAAAGGAACAACAGCTTGC	CCTGAATGAAATGACTCCAGC	Hpy188I	1562 (1240)	Primary mapping
15	Xsdau174	Wheat	800885481-800886939	InDel	CGATGAGCGAGTTCCAGCAT	CCATGCTCCTTCCAGTACAC	-	~850 (1478)	Primary mapping
16	Xsdau169	Wheat	808461100-808461535	CAPs	CCTTCCACAGGTAACCAAC	GATACAGCAAATTGCGAGCG	NcoI	330 (450 )	Primary mapping
17	Xsdau178	DIC479	-	Dominant	CACATCTCTTGTCTCACTAAAC	CAACACATTTTTCATTCATTGTCA	-	702	Fine mapping
18	Xsdau182	DIC479	-	Dominant	CCATGGACCAACACTGCGTACG	GCCAGCAAGTCAAGAAATGTATCGC	-	492	Fine mapping
19	Xsdau183	DIC479	-	Dominant	TCTCCCCAACACCGGCGATG	CCCGTGTAATTTCGCCCACCG	-	350	Fine mapping
20	Xsdau184	DIC479	-	CAPS	CATCTAAGGAATCGTTAATCCGAAGAAC	GTTTCTTTGCCTTGCATGGGTACC	SpeI	1066	Fine mapping
21	Xsdau185	DIC479	-	Dominant	CAGGTTATGTGTCTTTCTCTCTTCACG	CACTACTTTCATTCACATGGGCAATCC	-	628	Fine mapping
22	Xsdau186B	DIC479	-	CAPS	AGACGAACACCGACCGAGAATCC	GTTTAGACAAAAGTACCTGAATAGGATAG	HhaI	1210	Fine mapping
23	Xsdau187	DIC479	-	CAPS	GCTAACAATTTTAAGTAGTGTCGTATGGT	CATTCGCCAATCATACCGTTCATGC	MluI	1300	Fine mapping
24	Xsdau188	DIC479	-	CAPS	CCACTGCCTCTCTGGACTCACT	AGCGAATGCGTCGGGATAAACACC	StuI	1418	Fine mapping
25	Xsdau189	DIC479	-	Dominant	CATCACAAAATGCAGATTAAACCTATGG	TCGGCACAACAGATCACGCTTAAATTG	-	1805	Fine mapping
26	Xsdau190	DIC479	-	Dominant	GGACACCTAATATCTGGCCATGCG	GGAGAACCCATCCCTGCGAGAG	-	1948	Fine mapping
27	Xsdau191	DIC479	-	Dominant	GTTGCTATTACCTGATTCTCCGTTTGG	CGTGGCATGGAAGCCAGATATTAATTGG	-	1802	Fine mapping
28	Xsdau193	DIC479	-	CAPS	CAGGAGGACAGCATCCGCGAC	CCTTGCCGCATTCTAACGCCATAATACAT	NarI	1399	Fine mapping
29	Xsdau194	DIC479	-	CAPS	AGGCACGCTAGTAGGGTGATGGT	GATTTCGTCAATTTTTTGGACAGCGGT	MfeI	994	Fine mapping
30	PmD479-FM	DIC479	PmD479	Dominant	GTTCCATCTAGGTGACCGTACCT	TCATTCATTGTCACTGACAAGTA	-	285	Functional marker for PmD479
31	479-KO	DIC479	PmD479	Dominant	GTGAATGCATCAACAAGCAACCTAGTT	GTTATACGCAGACCATCAATGTTTAGC	-	2057	Genotyping for gene editing
32	Bar	-	Bar	Dominant	AAGCACGGTCAACTTCCGTA	CGGCAGGCTGAAGTCCA	-	421	Screening for transgenic positive plants
33	XML170	Wheat	TraesCS2B03G1573100	Dominant	GAAAAATTTAGGGAAGATGACAGGC	GATACTTGGGCATACTATAACCGCC	-	781
34	479Hap-F1/R1	DIC479	PmD479	Dominant	CACCATGAGCTTATCTGCCATTG	GCCTGTCATCTTCCCTAAATTTTTC	-	1771	Haplotyping
35	479Hap-F2/R2	DIC479	PmD479	Dominant	CCTTGTTGAGCCTATCCAAATACACA	TCATTCATTGTCACTGACAAGTA	-	1622
a The first 7 markers were developed from linkage SNP of wheat 90K iSelect chip(Wang et al., 2014 ), the 8th marker was developed from the collinear regions of rice, the 9th-11th markers were developed from the collinear regions of barley (http://plants.ensembl.org/index.html, release-24), the 12th-14th markers were developed from the SNP from the genetic linkage map of Aegilops tauschii (Luo et …
