# Supplementary material for: PmD479 is an Unutilized Gene for Powdery Mildew Resistance in Common Wheat
Source: Plant Biotechnol J. 2026 Jun 24:10.1111/pbi.70704. Online ahead of print. doi: 10.1111/pbi.70704 (PMC13398706; doi:10.1111/pbi.70704)
Supplement: Supplementary file 1 — Data S1. Tables S1–S11. Figures S1–S5. [file PBI-9999-0-s001.zip › pbi70704-sup-0004-TableS6.xlsx]

## Sheet: Sheet1
Table S6. Annotated genes in the corresponding candidate interval of the Chinese Spring genome
No.	Genes in CS v2.1	Homolog in DIC479	Transcript detected in DIC479
1	TraesCS2B03G1572600HC	yes	no
2	TraesCS2B03G1572700LC	no	no
3	TraesCS2B03G1572800HC	no	no
4	TraesCS2B03G1572900HC	no	no
5	TraesCS2B03G1573000LC	no	no
6	TraesCS2B03G1573100HC (NLR148)	yes	yes
7	TraesCS2B03G1573200LC	no	no
8	TraesCS2B03G1573300HC	no	no
9	TraesCS2B03G1573400LC	yes	yes
