# Supplementary material for: PmD479 is an Unutilized Gene for Powdery Mildew Resistance in Common Wheat
Source: Plant Biotechnol J. 2026 Jun 24:10.1111/pbi.70704. Online ahead of print. doi: 10.1111/pbi.70704 (PMC13398706; doi:10.1111/pbi.70704)
Supplement: Supplementary file 1 — Data S1. Tables S1–S11. Figures S1–S5. [file PBI-9999-0-s001.zip › pbi70704-sup-0005-TableS7.xlsx]

## Sheet: Sheet1
Table S7. The resistance of PmD479 to 106 Bgt isolates collected from Chinaa
No.	Bgt isolate	Place of origin	Phenotypeb
1	HFbgt1	Sichuan	1.02
2	HFbgt2	Sichuan	0.01
3	HFbgt3	Hubei	2.02
4	HFbgt4	Hubei	0.015
5	HFbgt5	Hubei	2.02
6	HFbgt6	Hubei	0.01
7	HFbgt8	Hubei	0.01
8	HFbgt9	Hubei	0.015
9	HFbgt10	Hubei	4
10	HFbgt11	Guizhou	0.01
11	HFbgt12	Guizhou	0.01
12	HFbgt13	Guizhou	0.01
13	HFbgt14	Jiangsu	0.01
14	HFbgt15	Sichuan	2.011
15	HFbgt16	Sichuan	0.015
16	HFbgt17	Sichuan	0.015
17	HFbgt18	Yunnan	0.01
18	HFbgt19	Jiangsu	4
19	HFbgt20	Guizhou	1.016
20	HFbgt23	Guizhou	0.01
21	HFbgt24	Guangdong	0.015
22	HFbgt25	Guangdong	1.02
23	HFbgt27	Henan	0.015
24	HFbgt28	Shaanxi	0.016
25	HFbgt29	Shaanxi	0.015
26	HFbgt30	Shaanxi	0
27	HFbgt31	Shaanxi	0.01
28	HFbgt32	Shaanxi	2
29	HFbgt33	Shaanxi	0.01
30	HFbgt34	Shaanxi	3.998
31	HFbgt35	Shaanxi	0.01
32	HFbgt36	Shaanxi	0.001
33	HFbgt37	Jiangsu	0.015
34	HFbgt38	Beijing	0.015
35	HFbgt39	Beijing	0.01
36	HFbgt40	Hubei	0.01
37	HFbgt41	Hubei	0
38	HFbgt42	Shandong	0.01
39	HFbgt43	Hebei	1.011
40	HFbgt44	Hebei	2.012
41	HFbgt45	Henan	2
42	HFbgt46	Shandong	4
43	HFbgt47	Hebei	0
44	HFbgt48	Hebei	0.015
45	HFbgt49	Hebei	2.511
46	HFbgt50	Jiangsu	2.017
47	HFbgt51	Jiangsu	0.01
48	HFbgt52	Shanxi	0
49	HFbgt53	Shanxi	0.015
50	HFbgt54	Shandong	0.01
51	HFbgt55	Jiangsu	2.511
52	HFbgt56	Shandong	0.015
53	HFbgt57	Jiangsu	4
54	HFbgt59	Beijing	0.01
55	HFbgt60	Beijing	2.016
56	HFbgt61	Shandong	1.02
57	HFbgt63	Hebei	0.01
58	HFbgt64	Hebei	2
59	HFbgt65	Shandong	0.015
60	HFbgt66	Shandong	0.015
61	HFbgt67	Henan	0.01
62	HFbgt68	Henan	1.02
63	HFbgt69	Henan	3.998
64	HFbgt70	Shanxi	0.01
65	HFbgt71	Shandong	0.01
66	HFbgt72	Gansu	0.015
67	HFbgt73	Gansu	0.01
68	HFbgt74	Liaoning	0.01
69	HFbgt75	Liaoning	4
70	HFbgt77	Liaoning	0.01
71	HFbgt78	Heilongjiang	2.011
72	HFbgt79	Heilongjiang	0
73	HFbgt80	Heilongjiang	3.998
74	HFbgt81	Heilongjiang	2.016
75	HFbgt82	Heilongjiang	0.01
76	HFbgt83	Heilongjiang	0.01
77	HFbgt84	Heilongjiang	0.016
78	HFbgt85	Qinghai	2.016
79	HFbgt86	Qinghai	0.015
80	HFbgt87	Qinghai	1
81	HFbgt88	Qinghai	3.998
82	HFbgt89	Qinghai	0.01
83	HFbgt90	Qinghai	0.01
84	HFbgt91	Sichuan	0.01
85	HFbgt92	Chongqing	0.516
86	HFbgt93	Yunnan	0.01
87	HFbgt94	Yunnan	0.01
88	HFbgt95	Yunnan	0.015
89	HFbgt96	Sichuan	0.015
90	HFbgt97	Sichuan	4
91	HFbgt98	Anhui	0.01
92	HFbgt99	Gansu	2.016
93	HFbgt100	Gansu	0.015
94	HFbgt101	Sichuan	0.01
95	HFbgt102	Qinghai	0.015
96	HFbgt103	Qinghai	0.01
97	HFbgt104	Qinghai	0.015
98	HFbgt105	Qinghai	0.015
99	HFbgt107	Qinghai	0.01
100	HFbgt108	Qinghai	3.999
101	HFbgt109	Qinghai	2.02
102	HFbgt110	Qinghai	0.01
103	HFbgt111	Qinghai	0.01
104	HFbgt112	Qinghai	0.015
105	HFbgt113	Qinghai	2.011
106	HFbgt114	Hubei	0.01
a Isolates were bioassayed for resistance or susceptibility in the Pop2-167-6 line. b This value is a statistical result from repeated resistance tests on multiple plants. IF ≤ 2.3 = resistant; IF > 2.3 = susceptible.
