# Supplementary material for: PmD479 is an Unutilized Gene for Powdery Mildew Resistance in Common Wheat
Source: Plant Biotechnol J. 2026 Jun 24:10.1111/pbi.70704. Online ahead of print. doi: 10.1111/pbi.70704 (PMC13398706; doi:10.1111/pbi.70704)
Supplement: Supplementary file 1 — Data S1. Tables S1–S11. Figures S1–S5. [file PBI-9999-0-s001.zip › pbi70704-sup-0006-TableS8.xlsx]

## Sheet: Sheet1
Table S8. Haplotype and resistance identification of PmD479 in 147 WEWa
Genotype	Species	Place of origin	Phenotypeb	PmD479 alleles present or absent
05-71	T. dicoccoides	Qazerin, Israel	0	+
07-9	T. dicoccoides	Yehudiyya	3	+
07-4	T. dicoccoides	Yehudiyya	0	+
07-85-shd-16	T. dicoccoides	Yehudiyya-1985-Shady	2	+
07-85-shd-46	T. dicoccoides	Yehudiyya-1985-Shady	0;	+
07-85-shd-68	T. dicoccoides	Yehudiyya-1985-Shady	3	+
07-85-shd-75	T. dicoccoides	Yehudiyya-1985-Shady	0	+
07-85-shd-77	T. dicoccoides	Yehudiyya-1985-Shady	2	+
07-85-shd-85	T. dicoccoides	Yehudiyya-1985-Shady	4	+
07-85-shd-110	T. dicoccoides	Yehudiyya-1985-Shady	4	+
07-85-sun-48	T. dicoccoides	Yehudiyya-1985-Sunny	3	+
08-7	T. dicoccoides	Gamla	4	+
08-28	T. dicoccoides	Gamla	3	+
11-14	T. dicoccoides	Tabigha 1979	0	+
16-1	T. dicoccoides	Mt. Gilboa	4	+
16-74	T. dicoccoides	Mt. Gilboa	0	+
17-31	T. dicoccoides	Mt. Gerizim	3	+
17-47	T. dicoccoides	Mt. Gerizim	3	+
18-25	T. dicoccoides	Gitit	0;	+
20-9	T. dicoccoides	Taiyiba	4	+
20-37	T. dicoccoides	Taiyiba	3	+
30-8	T. dicoccoides	Bat-Shelomo	4	+
35-9	T. dicoccoides	East-Siverek (Turkey) 20km	1	+
36-31	T. dicoccoides	W Diyarbakir (Turkey) 22km	4	+
36-45	T. dicoccoides	W Diyarbakir (Turkey) 22km	4	+
37-2	T. dicoccoides	N Diyarbakir (Turkey) 20km	3	+
37-23	T. dicoccoides	N Diyarbakir (Turkey) 20km	4	+
PI 300990	T. dicoccoides	Northern, Israel	4	+
PI 352322	T. dicoccoides	Nabatiye, Lebanon	0	+
PI 352324	T. dicoccoides	Lebanon	0;	+
PI 355455	T. dicoccoides	Nabatiye, Lebanon	0	+
PI 428060	T. dicoccoides	Diyarbakir, Turkey	4	+
PI 428082	T. dicoccoides	Diyarbakir, Turkey	4	+
PI 428093	T. dicoccoides	Northern, Israel	0;	+
PI 428138	T. dicoccoides	El Beqaa, Lebanon	3	+
PI 466939	T. dicoccoides	Al Qunaytirah, Syria	3	+
PI 466956	T. dicoccoides	Haifa, Israel	3	+
PI 466995	T. dicoccoides	Central, Israel	0;	+
PI 467028	T. dicoccoides	Northern, Israel	0	+
PI 470949	T. dicoccoides	Al Qunaytirah, Syria	0	+
PI 470953	T. dicoccoides	Qunaytirah, Syria	2	+
PI 470961	T. dicoccoides	Central, Israel	4	+
PI 470962	T. dicoccoides	Central, Israel	0	+
PI 470972	T. dicoccoides	Jerusalem, Israel	2	+
PI 471031	T. dicoccoides	Jerusalem, Israel	0;	+
PI 471045	T. dicoccoides	West Bank, Israel	0;	+
PI 479777	T. dicoccoides	Central, Israel	4	+
PI 503316	T. dicoccoides	El Beqaa, Lebanon	0;	+
PI 538640	T. dicoccoides	Diyarbakir, Turkey	4	+
PI 538656	T. dicoccoides	Diyarbakir, Turkey	0	+
PI 538669	T. dicoccoides	Northern, Israel	4	+
PI 538701	T. dicoccoides	El Beqaa, Lebanon	4	+
PI 656866	T. dicoccoides	Gaziantep, Turkey	0	+
PI 656870	T. dicoccoides	Baras, Turkey	4	+
TⅡ-17	T. dicoccoides	Nahal Oren, Mt. Carmel, Israel	3	+
AL-WBB1	T. dicoccoides	Israel	4	+
Ka-W6	T. dicoccoides	Israel	4	+
Ar-WB2	T. dicoccoides	Israel	4	+
Ar-W4	T. dicoccoides	Israel	4	+
Ar-W10	T. dicoccoides	Israel	0;	+
Ar-WB14	T. dicoccoides	Israel	3	+
Ar-WB16	T. dicoccoides	Israel	4	+
Sh-WBr	T. dicoccoides	Israel	3	+
NFS2-1	T. dicoccoides	Nahal Oren, Mt. Carmel, Israel	0;	+
NFS2-5	T. dicoccoides	Nahal Oren, Mt. Carmel, Israel	0;	+
NFS2-16	T. dicoccoides	Nahal Oren, Mt. Carmel, Israel	1	+
NFS2-30	T. dicoccoides	Nahal Oren, Mt. Carmel, Israel	0	+
NFS2-32	T. dicoccoides	Nahal Oren, Mt. Carmel, Israel	0;	+
TⅡ-4	T. dicoccoides	Nahal Oren, Mt. Carmel, Israel	0	+
TⅡ-10	T. dicoccoides	Nahal Oren, Mt. Carmel, Israel	1	+
IG33	T. dicoccoides	Ilam-Gadamah, Iran	1	+
IG38	T. dicoccoides	Ilam-Gadamah, Iran	1	+
PI 466981	T. dicoccoides	Jerusalem, Israel	1	+
PI 467051	T. dicoccoides	Israel	2	+
07-85-shd-81	T. dicoccoides	Yehudiyya-1985-Shady	3	+
IG45	T. dicoccoides	Ilam-Gadamah, Iran	1	-
36-11	T. dicoccoides	W Diyarbakir (Turkey) 22km	0	-
PI 466942	T. dicoccoides	Al Qunaytirah, Syria	0	-
07-85-sun-115	T. dicoccoides	Yehudiyya-1985-Sunny	4	-
PI 478739	T. dicoccoides	Israel	0	-
Ar-WBB19	T. dicoccoides	Israel	0;	-
07-85-shd-54	T. dicoccoides	Yehudiyya-1985-Shady	3	-
07-85-shd-57	T. dicoccoides	Yehudiyya-1985-Shady	4	-
07-85-shd-65	T. dicoccoides	Yehudiyya-1985-Shady	3	-
07-85-shd-67	T. dicoccoides	Yehudiyya-1985-Shady	3	-
07-85-shd-84	T. dicoccoides	Yehudiyya-1985-Shady	4	-
07-85-shd-106	T. dicoccoides	Yehudiyya-1985-Shady	4	-
07-85-shd-107	T. dicoccoides	Yehudiyya-1985-Shady	4	-
07-85-shd-108	T. dicoccoides	Yehudiyya-1985-Shady	4	-
07-85-sun-61	T. dicoccoides	Yehudiyya-1985-Sunny	3	-
07-85-sun-88	T. dicoccoides	Yehudiyya-1985-Sunny	4	-
07-85-sun-97	T. dicoccoides	Yehudiyya-1985-Sunny	4	-
07-85-sun-107	T. dicoccoides	Yehudiyya-1985-Sunny	4	-
11-5	T. dicoccoides	Tabigha 1979	0	-
11-15	T. dicoccoides	Tabigha 1979	0	-
13-1-91	T. dicoccoides	Tabigha-Basalt-85-transect 1	0	-
15-1-27	T. dicoccoides	Tabigha-Terra rossa-85-transect 1	0;	-
15-1-34	T. dicoccoides	Tabigha-Terra rossa-85-transect 1	0	-
24-25	T. dicoccoides	Amirim	3	-
29-41	T. dicoccoides	Daliyya	4	-
31-3	T. dicoccoides	Kabara	0	-
35-7	T. dicoccoides	East-Siverek (Turkey) 20km	0;	-
35-14	T. dicoccoides	East-Siverek (Turkey) 20km	4	-
35-24	T. dicoccoides	East-Siverek (Turkey) 20km	4	-
36-13	T. dicoccoides	W Diyarbakir (Turkey) 22km	4	-
CItr 17676	T. dicoccoides	Diyarbakir, Turkey	4	-
PI 428014	T. dicoccoides	Jerusalem, Israel	3	-
PI 428016	T. dicoccoides	Bakhtaran, Iran	4	-
PI 428028	T. dicoccoides	Diyarbakir, Turkey	0;	-
PI 428075	T. dicoccoides	Diyarbakir, Turkey	4	-
PI 428129	T. dicoccoides	El Beqaa, Lebanon	4	-
PI 428131	T. dicoccoides	El Beqaa, Lebanon	4	-
PI 428135	T. dicoccoides	El Beqaa, Lebanon	3	-
PI 428142	T. dicoccoides	El Beqaa, Lebanon	4	-
PI 428143	T. dicoccoides	El Beqaa, Lebanon	4	-
PI 467003	T. dicoccoides	Central, Israel	0	-
PI 470736	T. dicoccoides	Elazig, Turkey	0;	-
PI 470946	T. dicoccoides	Al Qunaytirah, Syria	0;	-
PI 470954	T. dicoccoides	Qunaytirah, Syria	4	-
PI 471002	T. dicoccoides	Northern, Israel	0	-
PI 478696	T. dicoccoides	Israel	4	-
PI 478738	T. dicoccoides	Israel	1	-
PI 481512	T. dicoccoides	Israel	1	-
PI 487252	T. dicoccoides	As Suwayda', Syria	3	-
PI 487253	T. dicoccoides	Dar 'a, Syria	4	-
PI 503311	T. dicoccoides	Diyarbakir, Turkey	4	-
PI 538633	T. dicoccoides	Diyarbakir, Turkey	4	-
PI 538635	T. dicoccoides	Diyarbakir, Turkey	4	-
PI 538641	T. dicoccoides	Diyarbakir, Turkey	4	-
PI 538642	T. dicoccoides	Diyarbakir, Turkey	3	-
PI 538699	T. dicoccoides	West Bank, Israel	0	-
PI 538708	T. dicoccoides	El Beqaa, Lebanon	4	-
PI 654311	T. dicoccoides	Urfa, Turkey	0	-
AL-W18	T. dicoccoides	Israel	0;	-
AL-W21	T. dicoccoides	Israel	2	-
Am-WBB2	T. dicoccoides	Israel	0	-
PI 538644	T. dicoccoides	Diyarbakir, Turkey	4	-
NFS2-29	T. dicoccoides	Nahal Oren, Mt. Carmel, Israel	3	-
G52	T. dicoccoides	Mt. Hermon, Israel	4	-
NFS-2	T. dicoccoides	Nahal Oren, Mt. Carmel, Israel	0;	-
IG29	T. dicoccoides	Ilam-Gadamah, Iran	2	-
IG39	T. dicoccoides	Ilam-Gadamah, Iran	2	-
17-35	T. dicoccoides	Mt. Gerizim	3	-
19-14	T. dicoccoides	Kokhav-Hashahar	0	-
AL-WB11	T. dicoccoides	Israel	4	-
TⅡ-9	T. dicoccoides	Nahal Oren, Mt. Carmel, Israel	1	-
IG46	T. dicoccoides	Ilam-Gadamah, Iran	0	-
a WEW: Wild emmer wheat b Resistance rating 0–4: 0–2 = resistant, 3–4 = susceptible.
