# Supplementary material for: PmD479 is an Unutilized Gene for Powdery Mildew Resistance in Common Wheat
Source: Plant Biotechnol J. 2026 Jun 24:10.1111/pbi.70704. Online ahead of print. doi: 10.1111/pbi.70704 (PMC13398706; doi:10.1111/pbi.70704)
Supplement: Supplementary file 1 — Data S1. Tables S1–S11. Figures S1–S5. [file PBI-9999-0-s001.zip › pbi70704-sup-0007-TableS9.xlsx]

## Sheet: Sheet1
Table S9. Identification of genotypes and resistance to Bgt isolate E09 in synthetic hexaploid wheat
Synthetic hexaploid wheat line	No.	Generation	Phenotypea	PmD479 present or absent
Syn-8-3	#1	F3	0;	+
	#2	F3	0;	+
	#3	F3	0;	+
	#4	F3	0;	+
	#5	F3	0;	+
	#6	F3	0;	+
	#7	F3	0;	+
	#8	F3	0;	+
	#9	F3	0;	+
	#10	F3	0;	+
	#11	F3	0;	+
	#12	F3	0;	+
	#13	F3	0;	+
	#14	F3	0;	+
	#15	F3	0;	+
Syn-8-4	#1	F3	4	-
	#2	F3	4	-
	#3	F3	4	-
	#4	F3	4	-
	#5	F3	4	-
	#6	F3	4	-
	#7	F3	4	-
	#8	F3	4	-
a Resistance rating 0–4: 0–2 = resistant, 3–4 = susceptible.
