# Supplementary material for: PmD479 is an Unutilized Gene for Powdery Mildew Resistance in Common Wheat
Source: Plant Biotechnol J. 2026 Jun 24:10.1111/pbi.70704. Online ahead of print. doi: 10.1111/pbi.70704 (PMC13398706; doi:10.1111/pbi.70704)
Supplement: Supplementary file 1 — Data S1. Tables S1–S11. Figures S1–S5. [file PBI-9999-0-s001.zip › pbi70704-sup-0008-TableS10.xlsx]

## Sheet: Sheet1
Table S10.Identification of genotypes and resistance to Bgt isolate E09 of introgression lines with PmD479
Intrgression line	No.	Generation	Phenotypea	PmD479 present or absent
1454	#1	BC2F3	0;	+
	#2	BC2F3	0;	+
	#3	BC2F3	0;	+
	#4	BC2F3	0;	+
	#5	BC2F3	0;	+
	#6	BC2F3	0;	+
	#7	BC2F3	0;	+
	#8	BC2F3	0;	+
	#9	BC2F3	0;	+
	#10	BC2F3	0;	+
	#11	BC2F3	0;	+
	#12	BC2F3	0;	+
	#13	BC2F3	0;	+
	#14	BC2F3	0;	+
	#15	BC2F3	0;	+
	#16	BC2F3	0;	+
	#17	BC2F3	0;	+
	#18	BC2F3	0;	+
	#19	BC2F3	0;	+
	#20	BC2F3	0;	+
1454-2	#1	BC2F4	2	+
	#2	BC2F4	1	+
	#3	BC2F4	1	+
	#4	BC2F4	0;	+
	#5	BC2F4	2	+
	#6	BC2F4	2	+
	#7	BC2F4	1	+
	#8	BC2F4	1	+
	#9	BC2F4	1	+
	#10	BC2F4	1	+
	#11	BC2F4	1	+
	#12	BC2F4	0;	+
	#13	BC2F4	0;	+
	#14	BC2F4	0;	+
	#15	BC2F4	1	+
	#16	BC2F4	1	+
	#17	BC2F4	1	+
	#18	BC2F4	1	+
	#19	BC2F4	1	+
	#20	BC2F4	0;	+
1454-9	#1	BC2F4	0;	+
	#2	BC2F4	0;	+
	#3	BC2F4	0	+
	#4	BC2F4	0	+
	#5	BC2F4	0	+
	#6	BC2F4	0	+
	#7	BC2F4	0	+
	#8	BC2F4	0;	+
	#9	BC2F4	0;	+
	#10	BC2F4	0	+
	#11	BC2F4	0;	+
	#12	BC2F4	0;	+
	#13	BC2F4	0;	+
	#14	BC2F4	0	+
	#15	BC2F4	0;	+
	#16	BC2F4	0;	+
	#17	BC2F4	0;	+
	#18	BC2F4	0;	+
	#19	BC2F4	0;	+
	#20	BC2F4	0;	+
a Resistance rating 0–4: 0–2 = resistant, 3–4 = susceptible.
